# Supplementary material for: Systematic reconstruction of binding and stability landscapes of the fluorogenic aptamer spinach
Source: Nucleic Acids Res. 2015 Sep 22;43(19):9564–72. doi: 10.1093/nar/gkv944 (PMC4627091; doi:10.1093/nar/gkv944)
Supplement: SUPPLEMENTARY DATA [file supp_gkv944_nar-01673-r-2015-File009.xlsx]

## Sheet: SPM
Spinach	Position	Mutation	S(19)	S(23)	S(28)	S_m,T	∆G(19) / kcal mol-1	∆G(23) / kcal mol-1	∆G(28) / kcal mol-1	∆H / kcal mol-1	∆T / K		Err S(19)	Err S(23)	Err S(28)	Err ∆G(19)	Err ∆G(23)	Err ∆G(28)	Err ∆H	Err ∆T
wt		(1: G<>C, A<>U --- 2: G<>A, U<>C --- 3: G<>U, A<>C)
G	1	3	0.44	0.89	0.97	0.81	-0.15	-0.14	-0.21	6.72	-0.05		0.03	0.06	0.05	0.07	0.08	0.09	2.4	0.8
A	2	1	0.62	0.76	0.32	0.53	-0.03	-0.29	-0.38	21.84	0.8		0.05	0.09	0.07	0.07	0.08	0.12	3.04	0.36
	2	2	0.89	1.05	1.24	0.67	-0.11	-0.05	-0.21	5.24	0.41		0.03	0.05	0.06	0.03	0.09	0.13	5.69	0.18
	2	3	0.98	1.17	0.8	1.07	-0.01	-0.02	-0.08	3.23	-0.14		0.05	0.11	0.05	0.04	0.06	0.03	0.34	0.98
C	3	3	0.49	1.02	1.22	0.61	-0.19	-0.14	-0.23	6.42	1.74		0.02	0.06	0.05	0.03	0.1	0.06	3.35	0.31
G	4	3	0.3	0.81	0.92	0.43	-0.51	-0.26	-0.39	4.25	2.56		0.03	0.04	0.08	0.03	0.1	0.05	10.87	0.61
C	5	1	0.94	1.14	0.95	1.06	-0.08	0.02	-0.08	1.92	0.23		0.06	0.04	0.06	0.03	0.11	0.02	1.83	0.74
	5	2	1.07	1.07	0.84	1.13	-0.35	-0.05	-0.05	-5.17	-0.05		0.09	0.24	0.12	0.25	0.13	0.03	5.01	1.29
	5	3	0.44	0.9	0.99	0.57	-0.22	-0.2	-0.29	8.84	1.95		0.03	0.06	0.05	0.03	0.1	0.07	2.66	0.2
G	6	2	0.45	0.98	1.15	0.64	-0.22	-0.14	-0.34	13.07	2.06		0.03	0.05	0.06	0.06	0.09	0.04	6.67	1.09
A	7	3	0.56	1.08	1.28	0.68	-0.26	-0.14	-0.29	7.68	0.92		0.04	0.05	0.07	0.05	0.08	0.06	6.89	1.19
C	8	3	0.55	1.05	1.2	0.79	-0.11	-0.18	-0.29	12.69	-1.19		0.04	0.05	0.07	0.07	0.09	0.06	2.13	2.35
U	9	1	0.85	0.79	0.8	0.8	0.13	-0.21	-0.06	6.48	-0.85		0.03	0.07	0.07	0.04	0.12	0.06	6.83	0.87
	9	2	0.56	0.9	1.02	0.66	-0.09	-0.15	-0.32	16.18	-2.65		0.04	0.04	0.05	0.11	0.09	0.03	3.68	0.34
	9	3	0.81	0.8	0.79	0.84	0.17	-0.13	-0.09	8.57	-0.83		0.05	0.09	0.06	0.06	0.04	0.05	6.32	1.11
G	10	3	0.85	1.01	1.16	0.82	0.01	-0.04	-0.18	9.17	0.62		0.05	0.03	0.05	0.07	0.08	0.03	2.48	0.75
A	11	2	0.91	1.07	1.27	0.83	-0.04	0.03	-0.2	5.99	1.5		0.03	0.04	0.14	0.02	0.08	0.09	6.77	0.32
A	12	2	0.99	1.25	1.36	1.04	0	0.05	-0.17	6.6	0.38		0.04	0.04	0.1	0.04	0.1	0.08	5.65	0.36
U	13	3	1.02	1.2	1.31	0.94	-0.01	0.1	-0.31	13.45	0.87		0.05	0.04	0.1	0.04	0.13	0.06	10.96	0.6
G	14	1	0.13	0.08	0	0.19	NaN	NaN	NaN	NaN	4.52		0.05	0.03	0.01	NaN	NaN	NaN	NaN	2.82
	14	2	0.94	1.13	1.19	0.99	-0.01	-0.04	-0.26	11.47	0.1		0.03	0.05	0.05	0.05	0.08	0.08	5.76	0.1
	14	3	0.88	0.67	0	0.71	-0.27	-0.11	NaN	NaN	-0.03		0.06	0.03	0.04	0.09	0.07	NaN	NaN	0.16
A	15	1	0.91	0.78	0.14	0.88	-0.43	-0.01	NaN	NaN	2.6		0.07	0.02	0.14	0.13	0.04	NaN	NaN	0.41
	15	2	1.04	1.2	1.32	1.01	-0.02	-0.02	-0.23	9.49	0.75		0.07	0.03	0.08	0.04	0.07	0.07	5.56	0.52
	15	3	0.43	0.48	0	0.58	-0.82	-0.34	NaN	NaN	1.28		0.09	0.03	0.02	0.21	0.08	NaN	NaN	0.58
A	16	1	1.15	0.9	0.54	0.93	-0.36	-0.02	-0.39	NaN	2.05		0.07	0.03	0.08	0.07	0.03	0.22	NaN	0.2
	16	2	0.21	0.18	0	0.31	NaN	NaN	NaN	NaN	4.82		0.13	0.03	0.01	NaN	NaN	NaN	NaN	1.76
	16	3	0.81	0.94	1.07	0.82	-0.42	-0.07	-0.35	6.18	-0.26		0.05	0.03	0.06	0.08	0.06	0.07	20.41	0.14
A	17	1	0.93	0.59	0.22	0.58	-0.49	-0.15	NaN	NaN	-1.1		0.04	0.03	0.08	0.09	0.04	NaN	NaN	0.37
	17	2	0.56	0.76	0.82	0.66	-0.22	-0.23	-0.4	16.86	-1.72		0.03	0.03	0.05	0.06	0.1	0.05	5.17	0.51
	17	3	0.47	0.46	0.03	0.45	-1	-0.31	NaN	NaN	2.39		0.06	0.02	0.07	0.28	0.09	NaN	NaN	0.32
U	18	1	0.49	0.6	0.23	0.61	NaN	-0.16	-0.73	NaN	0.55		0.09	0.03	0.09	0	0.06	0.3	NaN	0.43
	18	2	1.06	1.25	1.42	0.96	0.07	0.01	-0.09	5.81	1.3		0.05	0.05	0.1	0.07	0.08	0.04	1.39	0.28
	18	3	0.01	0.09	0	0.17	NaN	-1.26	NaN	NaN	NaN		0.06	0.01	0.01	NaN	0.26	NaN	NaN	2.4
G	19	1	0	0	0	0	NaN	NaN	NaN	NaN	NaN		0.01	0.01	0.01	NaN	NaN	NaN	NaN	NaN
	19	2	0	0	0	0.01	NaN	NaN	NaN	NaN	NaN		0.01	0.01	0.01	NaN	NaN	NaN	NaN	NaN
	19	3	0.11	0.07	0	0.1	-0.74	NaN	NaN	NaN	5.36		0.01	0.01	0.04	0.22	NaN	NaN	NaN	0.45
G	20	1	0	0	0	0.02	0	NaN	NaN	NaN	NaN		0.01	0.01	0.01	0	NaN	NaN	NaN	NaN
	20	2	0.1	0.07	0.1	0.04	-0.6	NaN	NaN	NaN	NaN		0.02	0.02	0.04	0.19	NaN	NaN	NaN	NaN
	20	3	0.16	0.21	0.02	0.1	0	-1.06	NaN	NaN	7.63		0.02	0.05	0.02	0	0.14	NaN	NaN	2.08
U	21	1	1.36	1.18	0.96	1.2	-0.12	0.02	-0.08	0.16	0.84		0.05	0.14	0.2	0.21	0.12	0.23	4.87	0.9
	21	2	0.49	0.81	0.76	0.43	-0.42	0.05	-0.48	-2.13	-2.21		0.02	0.03	0.07	0.02	0.03	0.06	34.65	1.1
	21	3	1.08	1.04	1.13	1.02	0.2	0.2	0.08	0.6	0.58		0.06	0.04	0.05	0.07	0.13	0.05	1.25	1.25
G	22	1	0	0	0	0.02	NaN	NaN	NaN	NaN	NaN		0.01	0.01	0.01	NaN	NaN	NaN	NaN	NaN
	22	2	0.04	0.12	0	0	NaN	NaN	NaN	NaN	NaN		0.03	0.05	0.01	NaN	NaN	NaN	NaN	NaN
	22	3	0.07	0.04	0.1	0.03	NaN	NaN	NaN	NaN	NaN		0.02	0.02	0.05	NaN	NaN	NaN	NaN	NaN
A	23	1	0.73	0.74	0.27	0.49	-0.72	-0.88	-0.79	48.87	-3.58		0.07	0.03	0.09	0.09	0.07	0.27	24.91	2.08
	23	2	0.22	0.22	0.17	0.12	-0.98	-0.99	-1.18	85.14	8.44		0.03	0.02	0.03	0.08	0.1	0.17	29.01	0.68
	23	3	1.27	1.31	0.84	1.23	-0.38	-0.36	-0.39	10.66	-4.26		0.08	0.05	0.08	0.07	0.05	0.03	0.11	0.31
A	24	1	0.35	0.6	0.44	0.39	-0.4	-0.45	-0.43	13.14	-4.28		0.19	0.04	0.07	0.15	0.07	0.1	5.43	2.94
	24	2	0.58	0.51	0.55	0.42	-0.39	-0.41	-0.69	25.35	-2.67		0.02	0.02	0.05	0.03	0.04	0.18	16.96	1.84
	24	3	0.72	0.81	0.63	0.46	-0.5	-0.65	-0.68	36.11	-2.54		0.04	0.04	0.05	0.05	0.05	0.06	5.93	3.84
G	25	1	0	0	0	0.02	NaN	NaN	NaN	NaN	NaN		0.01	0.01	0.01	NaN	NaN	NaN	NaN	NaN
	25	2	0	0	0	0	NaN	NaN	NaN	NaN	NaN		0.01	0.01	0.01	NaN	NaN	NaN	NaN	NaN
	25	3	0.04	0	0	0.05	NaN	NaN	NaN	NaN	NaN		0.01	0.01	0.05	NaN	NaN	NaN	NaN	NaN
G	26	1	0	0	0	0	NaN	NaN	NaN	NaN	NaN		0.01	0.01	0.01	NaN	NaN	NaN	NaN	NaN
	26	2	0.02	0	0	0	NaN	NaN	NaN	NaN	NaN		0.01	0.01	0.01	NaN	NaN	NaN	NaN	NaN
	26	3	0	0	0	0	NaN	NaN	NaN	NaN	NaN		0.01	0.01	0.01	NaN	NaN	NaN	NaN	NaN
A	27	1	1.07	1.02	1.08	0.66	0.14	0.12	0.18	-3.29	3.34		0.05	0.09	0.05	0.05	0.13	0.07	1.41	0.44
	27	2	0.62	0.85	1.02	0.59	0.03	-0.08	-0.3	14.48	-0.69		0.03	0.04	0.07	0.05	0.04	0.07	5.94	2.79
	27	3	0.78	0.81	0.48	0.74	-0.22	-0.14	-0.24	5.95	-2		0.02	0.05	0.03	0.13	0.08	0.1	3.8	0.74
C	28	1	0	0	0	0	NaN	NaN	NaN	NaN	NaN		0.01	0.01	0.01	NaN	NaN	NaN	NaN	NaN
	28	2	0.07	0.01	0.04	0.01	NaN	NaN	NaN	NaN	NaN		0.01	0.01	0.05	NaN	NaN	NaN	NaN	NaN
	28	3	0	0	0	0	NaN	NaN	NaN	NaN	NaN		0.01	0.01	0.01	NaN	NaN	NaN	NaN	NaN
G	29	1	0	0	0	0	NaN	NaN	NaN	NaN	NaN		0.01	0.01	0.01	NaN	NaN	NaN	NaN	NaN
	29	2	0	0	0	0	NaN	NaN	NaN	NaN	NaN		0.01	0.01	0.01	NaN	NaN	NaN	NaN	NaN
	29	3	0	0	0.08	0	NaN	NaN	NaN	NaN	NaN		0.01	0.01	0.06	NaN	NaN	NaN	NaN	NaN
G	30	1	0	0	0	0	NaN	NaN	NaN	NaN	NaN		0.01	0.01	0.01	NaN	NaN	NaN	NaN	NaN
	30	2	0	0	0	0	NaN	NaN	NaN	NaN	NaN		0.14	0.01	0.01	NaN	NaN	NaN	NaN	NaN
	30	3	0	0	0	0	NaN	NaN	NaN	NaN	NaN		0.01	0.01	0.02	NaN	NaN	NaN	NaN	NaN
G	31	1	0	0	0	0	NaN	NaN	NaN	NaN	NaN		0.01	0.01	0.01	NaN	NaN	NaN	NaN	NaN
	31	2	0.33	0.44	0.1	0.27	-0.85	-0.93	NaN	NaN	-6.44		0.03	0.08	0.03	0.19	0.05	NaN	NaN	2.77
	31	3	0.06	0.04	0.05	0.03	NaN	NaN	NaN	NaN	NaN		0.02	0.03	0.06	NaN	NaN	NaN	NaN	NaN
U	32	1	0	0	0	0.07	NaN	NaN	NaN	NaN	NaN		0.01	0.01	0.01	NaN	NaN	NaN	NaN	NaN
	32	2	0	0	0	0.08	NaN	NaN	NaN	NaN	NaN		0.01	0.01	0.06	NaN	NaN	NaN	NaN	0.53
	32	3	0	0	0	0.03	NaN	NaN	NaN	NaN	NaN		0.01	0.01	0.01	NaN	NaN	NaN	NaN	NaN
C	33	1	0	0	0	0.02	NaN	NaN	NaN	NaN	NaN		0.01	0.01	0.01	NaN	NaN	NaN	NaN	NaN
	33	2	0	0	0	0.01	NaN	NaN	NaN	NaN	NaN		0.01	0.01	0.01	NaN	NaN	NaN	NaN	NaN
	33	3	0.02	0.02	0	0	NaN	NaN	NaN	NaN	NaN		0.02	0.04	0.03	NaN	NaN	NaN	NaN	NaN
C	34	1	0.1	0.07	0	0	-1.26	NaN	NaN	NaN	NaN		0.05	0.03	0.01	0.27	NaN	NaN	NaN	NaN
	34	2	0.2	0.24	0.2	0.14	-1.07	-0.89	-1.12	69.62	NaN		0.02	0.02	0.06	0.24	0.07	0.16	58.5	NaN
	34	3	0	0	0	0	NaN	NaN	NaN	NaN	NaN		0	0.01	0.01	NaN	NaN	NaN	NaN	NaN
A	35	1	0.56	0.52	0.25	0.72	-0.35	-0.2	NaN	NaN	-0.84		0.07	0.03	0.25	0.07	0.06	NaN	NaN	0.77
	35	2	0.73	0.65	0.65	0.89	-0.22	-0.08	NaN	NaN	0.22		0.09	0.04	0.17	0.02	0.11	NaN	NaN	1.8
	35	3	0.02	0.12	0.05	0	NaN	-0.8	NaN	NaN	NaN		0.03	0.05	0.06	NaN	0.26	NaN	NaN	NaN
G	36	1	0.21	0.02	0.05	0.48	-0.08	NaN	NaN	NaN	3.42		0.03	0.03	0.18	0.13	NaN	NaN	NaN	0.71
	36	2	0.87	0.8	0	0.96	0.26	0.49	NaN	NaN	1.42		0.12	0.07	0.28	0.11	0.08	NaN	NaN	1.04
	36	3	0.15	0.18	0.07	0.04	NaN	-0.81	NaN	NaN	NaN		0.03	0.05	0.02	NaN	0.14	NaN	NaN	NaN
C	37	1	0.64	0.73	0.51	0.99	-0.29	0.13	NaN	NaN	1.84		0.09	0.05	0.1	0.02	0.14	NaN	NaN	0.49
	37	2	0.83	0.77	0.44	0.89	-0.16	-0.12	NaN	NaN	0.91		0.1	0.03	0.25	0.05	0.07	NaN	NaN	0.38
	37	3	0.54	0.71	0.6	0.39	-0.32	-0.28	-0.25	3.3	-0.38		0.1	0.06	0.03	0.1	0.15	0.07	1.32	0.84
U	38	1	0.68	0.56	0.1	0.75	-0.25	-0.27	NaN	NaN	0.58		0.06	0.04	0.41	0.02	0.08	NaN	NaN	0.83
	38	2	0.42	0.42	0.46	0.75	-0.61	-0.47	NaN	NaN	-0.54		0.04	0.02	0.45	0.04	0.1	NaN	NaN	2.8
	38	3	0.79	0.68	0.7	0.79	0.04	-0.01	-0.18	9.12	0.65		0.1	0.12	0.05	0.06	0.19	0.04	1.9	1.07
G	39	1	0.07	0	0.28	0.14	NaN	NaN	NaN	NaN	7.69		0.02	0.03	0.26	NaN	NaN	NaN	NaN	0.87
	39	2	0.07	0	0	0.04	NaN	NaN	NaN	NaN	NaN		0.05	0.01	0.01	NaN	NaN	NaN	NaN	NaN
	39	3	0.13	0.23	0.27	0.47	-0.66	-0.44	NaN	NaN	7.21		0	0.02	0.15	0.18	0.11	NaN	NaN	1.48
C	40	1	0.13	0.17	0.05	0.25	-0.66	-0.26	NaN	NaN	1.36		0.02	0.04	0.13	0.16	0.08	NaN	NaN	0.46
	40	2	0.57	0.72	0.61	0.71	0.18	-0.06	0.07	2.26	3.01		0.05	0.05	0.05	0.08	0.07	0.11	6.52	1.01
	40	3	0.3	0.34	0.23	0.41	-0.75	-0.74	NaN	NaN	1.16		0.06	0.02	0.17	0.11	0.13	NaN	NaN	0.68
U	41	1	0.94	0.82	0.24	0.67	-0.01	-0.09	NaN	NaN	1.01		0.05	0.04	0.38	0.01	0.08	NaN	NaN	2.18
	41	2	0.95	1.11	0.66	1.27	0.18	0.06	-0.08	6.66	-1.04		0.09	0.06	0.05	0.05	0.08	0.06	0.87	0.8
	41	3	0.87	0.71	0.17	0.67	-0.05	-0.03	NaN	NaN	0.68		0.04	0.05	0.33	0.01	0.03	NaN	NaN	2.81
U	42	1	1.06	0.8	0.16	0.65	0.03	-0.05	NaN	NaN	1.35		0.05	0.03	0.38	0.05	0.07	NaN	NaN	1.73
	42	2	1.24	1.32	0.97	1.35	-0.01	-0.03	-0.22	9.69	-1.66		0.09	0.08	0.04	0.06	0.04	0.04	4.65	0.38
	42	3	0.78	0.61	0.76	0.9	0.16	-0.02	NaN	NaN	1.39		0.06	0.05	0.31	0.06	0.08	NaN	NaN	1.63
C	43	1	1.02	0.87	0.49	0.84	0.06	-0.05	-0.87	33.75	-0.55		0.05	0.05	0.17	0.05	0.1	0.23	41.26	0.26
	43	2	1.12	1.18	0.8	1.43	0.2	0.13	0.01	3.21	-2		0.08	0.05	0.06	0.06	0.04	0.05	1.01	0.46
	43	3	1.06	0.82	0.54	0.93	0.11	0.02	NaN	NaN	0.22		0.05	0.05	0.14	0.04	0.07	NaN	NaN	1.24
G	44	1	1.04	0.81	0.5	0.64	0	-0.02	NaN	NaN	0.71		0.06	0.06	0.16	0.08	0.04	NaN	NaN	0.23
	44	2	0.83	0.7	0.37	0.75	-0.23	-0.3	-1.02	52.03	-0.42		0.05	0.03	0.18	0.04	0.06	0.14	54.03	0.81
	44	3	1.08	1.24	0.81	1.36	0.23	0.05	-0.11	8.98	-1.59		0.08	0.06	0.04	0.1	0.07	0.07	1.21	0.59
G	45	1	0.13	0.08	0.05	0.18	NaN	NaN	NaN	NaN	5.7		0.02	0.03	0.06	NaN	NaN	NaN	NaN	1.37
	45	2	0.32	0.25	0.11	0.17	-0.65	-0.72	NaN	NaN	-3.51		0.03	0.05	0.13	0.04	0.07	NaN	NaN	2.53
	45	3	0.55	0.76	0.4	0.68	-0.09	-0.17	-0.25	10.7	2.9		0.01	0.03	0.02	0.11	0.06	0.15	0.1	1.09
C	46	1	0.13	0.12	0.07	0.17	-0.62	NaN	NaN	NaN	4.12		0.01	0.03	0.13	0.24	NaN	NaN	NaN	0.99
	46	2	0.92	0.86	0.62	1.13	-0.01	0.01	-0.24	4.78	-0.35		0.06	0.04	0.12	0.04	0.03	0.2	8.25	1.98
	46	3	0.28	0.49	0.18	0.29	-0.81	-0.78	NaN	NaN	3.32		0.04	0.05	0.05	0.11	0.1	NaN	NaN	1.15
A	47	1	0.72	0.6	0.18	0.54	-0.52	-0.41	-1.21	44.01	0.27		0.05	0.04	0.11	0.05	0.06	0.23	80.11	3.3
	47	2	1.05	0.84	0.59	1.05	0	0.03	-0.49	15.28	0.31		0.07	0.06	0.15	0.01	0.05	0.08	18.37	1.4
	47	3	0.55	0.77	0.37	0.43	-0.4	-0.35	NaN	NaN	1.92		0.02	0.07	0.07	0.09	0.03	NaN	NaN	1.43
G	48	1	0	0	0	0.01	NaN	NaN	NaN	NaN	NaN		0.02	0.01	0.01	NaN	NaN	NaN	NaN	NaN
	48	2	0.27	0.17	0	0.34	-0.61	-0.56	NaN	NaN	-0.82		0.01	0.02	0.24	0.07	0.2	NaN	NaN	0.75
	48	3	0.16	0.12	0	0.35	-0.58	NaN	NaN	NaN	3.22		0.01	0.03	0.08	0.16	NaN	NaN	NaN	0.4
C	49	1	0.95	0.8	0.39	0.86	0.17	0.18	NaN	NaN	1.8		0.08	0.03	0.14	0.07	0.1	NaN	NaN	0.99
	49	2	1.16	0.87	0.5	0.85	0.38	0.45	NaN	NaN	3.27		0.07	0.03	0.14	0.11	0.1	NaN	NaN	0.75
	49	3	1.18	1.26	1.01	1.49	0.31	0.2	-0.05	5.25	-3.5		0.04	0.05	0.09	0.03	0.02	0.05	4.63	0.38
U	50	1	1	0.74	0.07	0.81	0.39	0.37	NaN	NaN	0.72		0.07	0.07	0.3	0.03	0.12	NaN	NaN	1.56
	50	2	1.22	1.2	0.89	1.45	0.65	0.67	0.41	-4.97	-0.32		0.07	0.07	0.06	0.02	0.05	0.07	2.34	0.28
	50	3	0.94	0.65	0.29	0.52	0.27	-0.56	NaN	NaN	3.47		0.08	0.11	0.11	0.05	0.18	NaN	NaN	0.64
U	51	1	0.92	0.63	0.32	0.48	-0.3	-0.44	-0.47	22.63	1.09		0.05	0.03	0.04	0.05	0.06	0.19	2.43	2.08
	51	2	0.79	0.77	0.5	0.89	-0.37	-0.15	-0.4	5.45	-3.46		0.06	0.05	0.05	0.1	0.05	0.17	17.79	1.09
	51	3	0.13	0.02	0	0.18	-0.51	NaN	NaN	NaN	3.83		0.05	0.02	0.01	0.11	NaN	NaN	NaN	0.52
G	52	1	0.01	0	0	0.02	NaN	NaN	NaN	NaN	NaN		0.05	0.04	0.05	NaN	NaN	NaN	NaN	NaN
	52	2	0.13	0.09	0	0.07	NaN	NaN	NaN	NaN	NaN		0.04	0.02	0.01	NaN	NaN	NaN	NaN	NaN
	52	3	0.18	0.12	0	0.1	-0.81	NaN	NaN	NaN	-0.73		0.09	0.06	0.04	0.04	NaN	NaN	NaN	2.3
U	53	1	0.02	0	0	0.07	NaN	NaN	NaN	NaN	NaN		0.04	0.02	0.01	NaN	NaN	NaN	NaN	NaN
	53	2	0	0	0	0.01	NaN	NaN	NaN	NaN	NaN		0.01	0.01	0.01	NaN	NaN	NaN	NaN	NaN
	53	3	0	0	0	0.12	-1.16	NaN	NaN	NaN	3.13		0.08	0.04	0.01	0.28	NaN	NaN	NaN	0.83
U	54	1	0.57	0.63	0.46	0.48	-0.81	-0.79	-0.51	-3.48	5.49		0.04	0.04	0.08	0.04	0.08	0.08	17.55	3.78
	54	2	0.17	0.11	0	0.28	-0.4	-0.49	0.09	-8.3	0.91		0.35	0.35	0.29	0.04	0.08	0.25	21.65	3.07
	54	3	0	0	0	0.01	NaN	NaN	NaN	NaN	NaN		0.03	0.01	0.01	NaN	NaN	NaN	NaN	NaN
G	55	1	0.03	0	0	0.02	-0.43	NaN	NaN	NaN	NaN		0.15	0.01	0.04	0.23	NaN	NaN	NaN	NaN
	55	2	0.09	0	0	0.12	-0.17	NaN	NaN	NaN	1.74		0.13	0.03	0.21	0.05	NaN	NaN	NaN	1.79
	55	3	0	0	0	0.03	NaN	NaN	NaN	NaN	NaN		0.01	0.01	0.01	NaN	NaN	NaN	NaN	NaN
A	56	1	0.14	0	0	0.12	-0.37	NaN	NaN	NaN	1.03		0.03	0.01	0.01	0.12	NaN	NaN	NaN	1.65
	56	2	0	0	0	0.01	NaN	NaN	NaN	NaN	NaN		0.01	0.01	0.01	NaN	NaN	NaN	NaN	NaN
	56	3	0.13	0	0.24	0.07	-0.16	NaN	NaN	NaN	NaN		0.04	0.02	0.25	0.16	NaN	NaN	NaN	NaN
G	57	1	0.11	0	0	0.35	-0.32	NaN	NaN	NaN	3.14		0.04	0.01	0.08	0.16	NaN	NaN	NaN	2.06
	57	2	0.13	0	0	0.26	-0.43	NaN	NaN	NaN	4.09		0.05	0.01	0.02	0.2	NaN	NaN	NaN	1.49
	57	3	0	0	0	0	NaN	NaN	NaN	NaN	NaN		0.01	0.01	0.01	NaN	NaN	NaN	NaN	NaN
U	58	1	0.43	0.34	0.2	0.4	-0.86	-0.81	NaN	NaN	1.98		0.04	0.04	0.13	0.05	0.11	NaN	NaN	1.01
	58	2	0.26	0.15	0	0.24	-0.95	NaN	NaN	NaN	6.1		0.03	0.02	0.27	0.09	NaN	NaN	NaN	2.28
	58	3	0.28	0.15	0.03	0.01	-0.99	NaN	NaN	NaN	NaN		0.03	0.05	0.07	0.18	NaN	NaN	NaN	NaN
A	59	1	0.86	0.89	0.81	0.61	0.03	-0.01	-0.12	4.95	2.03		0.03	0.03	0.13	0.07	0.11	0.24	2.66	0.97
	59	2	0.47	0.56	0.44	0.17	-0.67	-0.82	-0.72	33.38	NaN		0.05	0.07	0.03	0.07	0.08	0.09	17.87	NaN
	59	3	0.52	0.57	0.39	0.46	-0.8	-0.67	NaN	NaN	3.02		0.02	0.05	0.07	0.09	0.09	NaN	NaN	1.23
G	60	1	0	0	0	0.12	NaN	NaN	NaN	NaN	3.14		0.08	0.01	0.05	NaN	NaN	NaN	NaN	1.16
	60	2	0.03	0	0	0.03	-0.76	NaN	NaN	NaN	NaN		0.09	0.01	0.03	0.22	NaN	NaN	NaN	NaN
	60	3	0	0	0	0	NaN	NaN	NaN	NaN	NaN		0.01	0.01	0.01	NaN	NaN	NaN	NaN	NaN
A	61	1	0.37	0.42	0.22	0.33	-0.66	-0.67	-0.77	35.21	-0.15		0.19	0.05	0.1	0.03	0.15	0.26	3.9	1.23
	61	2	0.37	0.29	0.22	0.31	-0.6	-0.65	-0.98	61.22	0.47		0.11	0.04	0.11	0.09	0.1	0.22	27.85	0.96
	61	3	0.63	0.8	0.51	0.77	-0.36	-0.53	-0.53	26.51	-3.95		0.05	0.06	0.08	0.09	0.04	0.12	8.95	1.45
G	62	1	0	0	0	0.03	NaN	NaN	NaN	NaN	NaN		0.07	0.01	0.01	NaN	NaN	NaN	NaN	NaN
	62	2	0	0	0	0.02	-1.03	NaN	NaN	NaN	NaN		0.1	0.01	0.01	0.08	NaN	NaN	NaN	NaN
	62	3	0	0	0	0	NaN	NaN	NaN	NaN	NaN		0.03	0.01	0.01	NaN	NaN	NaN	NaN	NaN
U	63	1	0.55	0.85	0.81	0.8	-0.06	-0.11	-0.16	6.11	-1.37		0.05	0.06	0.05	0.06	0.1	0.06	0.51	0.42
	63	2	0.6	0.58	0.52	0.78	-0.38	-0.5	-0.58	27.74	-6.68		0.03	0.03	0.11	0.01	0.1	0.19	0.35	0.62
	63	3	0.63	0.43	0.26	0.75	-0.28	-0.56	-0.53	32.39	-7.16		0.03	0.05	0.04	0.08	0.07	0.16	12.52	0.6
G	64	1	0	0	0	0.07	NaN	NaN	NaN	NaN	4.93		0.07	0.01	0.03	NaN	NaN	NaN	NaN	1.3
	64	2	0.04	0	0	0.1	-0.6	NaN	NaN	NaN	NaN		0.12	0.01	0.01	0.08	NaN	NaN	NaN	0.64
	64	3	0	0	0	0	NaN	NaN	NaN	NaN	NaN		0.02	0.01	0.01	NaN	NaN	NaN	NaN	NaN
U	65	1	0.56	0.44	0.28	0.4	-0.82	-0.75	-1.01	51.74	-3.3		0.21	0.1	0.07	0.1	0.11	0.25	31.21	3.19
	65	2	0.7	0.65	0.37	0.57	-0.63	-0.79	-0.73	33.75	-7.77		0.05	0.03	0.04	0.08	0.06	0.05	15.64	1.93
	65	3	0.1	0	0	0.1	-0.74	NaN	NaN	NaN	NaN		0.09	0.06	0.01	0.05	NaN	NaN	NaN	1.18
G	66	1	0	0	0	0	NaN	NaN	NaN	NaN	NaN		0.03	0.01	0.01	NaN	NaN	NaN	NaN	NaN
	66	2	0.57	0.65	0.74	0.4	-0.12	0.01	-0.15	2.13	0.86		0.21	0.29	0.31	0.04	0.11	0.13	4.84	0.58
	66	3	0.53	0.63	0.37	0.77	0.07	-0.13	0.18	-5.02	1.32		0.03	0.02	0.05	0.17	0.13	0.11	8.99	0.58
A	67	1	1.02	1.12	0.87	1.19	0.01	0.03	-0.1	5.01	-1.86		0.04	0.05	0.04	0.14	0.07	0.06	2.9	0.19
	67	2	0.67	0.73	0.66	0.58	-0.39	-0.46	-0.63	31.79	-1.63		0.07	0.05	0.08	0.34	0.29	0.39	6.74	4.29
	67	3	0.95	1.19	0.8	1.16	0.07	-0.07	-0.05	4.06	-1.75		0.09	0.04	0.05	0.06	0.1	0.07	2.9	0.86
G	68	1	0	0	0	0	NaN	NaN	NaN	NaN	NaN		0.02	0.01	0.01	NaN	NaN	NaN	NaN	NaN
	68	2	0.53	0.45	0.29	0.39	-0.4	-0.63	NaN	NaN	-3.49		0.04	0.13	0.04	0.15	0.09	NaN	NaN	2.05
	68	3	0.86	0.96	1.07	0.6	-0.42	-0.42	-0.66	33.7	-6.02		0.03	0.04	0.06	0.03	0.06	0.03	10.56	0.41
C	69	1	0	0	0	0	NaN	NaN	NaN	NaN	NaN		0.01	0.01	0.01	NaN	NaN	NaN	NaN	NaN
	69	2	0.26	0.24	0	0.29	-0.12	-1.07	NaN	NaN	-8.15		0.04	0.05	0.03	0.12	0.17	NaN	NaN	3.86
	69	3	0.11	0	0.02	0.06	NaN	NaN	NaN	NaN	NaN		0.01	0	0.09	NaN	NaN	NaN	NaN	NaN
U	70	1	0.67	0.83	0.39	1.01	0.19	-0.04	-0.57	28.65	1.86		0.09	0.05	0.04	0.2	0.08	0.2	20.7	1.02
	70	2	0.33	0.67	0.49	0.4	NaN	-0.54	-0.68	NaN	-0.18		0.02	0.03	0.09	NaN	0.1	0.19	NaN	3.92
	70	3	0.99	1.3	1.18	1.13	0.3	0.19	0.12	0.94	0.99		0.07	0.04	0.09	0.09	0.05	0.05	0.32	0.83
C	71	1	0	0	0	0.03	NaN	NaN	NaN	NaN	NaN		0.01	0.03	0	NaN	NaN	NaN	NaN	NaN
	71	2	0.59	0.81	0.78	0.55	-0.49	-0.48	-0.6	25.02	-3.5		0.05	0.03	0.04	0.34	0.3	0.27	5.25	3.04
	71	3	0	0.07	0	0.06	NaN	NaN	NaN	NaN	NaN		0.01	0.1	0.01	NaN	NaN	NaN	NaN	NaN
C	72	1	0	0.01	0	0.01	NaN	NaN	NaN	NaN	NaN		0.01	0.08	0.01	NaN	NaN	NaN	NaN	NaN
	72	2	0.44	0.69	0.74	0.4	-0.81	-0.69	-0.93	35.91	NaN		0.02	0.03	0.06	0.04	0.04	0.1	33.63	NaN
	72	3	0.08	0.1	0.04	0.17	NaN	-0.61	NaN	NaN	2.65		0.03	0.06	0.04	NaN	0.28	NaN	NaN	1.17
G	73	1	0.21	0.5	0.38	0.26	-0.21	-0.63	-0.64	41.1	4.21		0.05	0.06	0.02	0.29	0.14	0.12	14.03	0.75
	73	2	0.3	0.54	0.49	0.32	-0.22	-0.18	-0.02	-5.69	5.72		0.02	0.04	0.04	0.25	0.11	0.1	4.36	1.54
	73	3	0.61	0.91	0.79	0.76	-0.67	-0.35	-0.51	3.54	-1.63		0.04	0.05	0.24	0.05	0.04	0.07	24.39	0.94
U	74	1	0	0.13	0.13	0.03	NaN	NaN	NaN	NaN	NaN		0.01	0.07	0.04	NaN	NaN	NaN	NaN	NaN
	74	2	0.58	0.76	0.69	0.72	-0.24	-0.23	-0.3	8.93	0.27		0.16	0.14	0.23	0.05	0.05	0.15	1.51	1.83
	74	3	0.59	0.77	0.84	0.57	-0.01	-0.05	-0.13	5.98	-0.07		0.02	0.05	0.03	0.15	0.1	0.08	0.77	3.18
	75	1	1.12	1.33	1.3	1.28	0.11	0.14	0.2	-4.69	-0.11		0.06	0.04	0.06	0.1	0.06	0.08	1.27	0.35
A	75	2	0.94	1.2	1.29	0.89	0.04	-0.03	-0.17	7.58	2.23		0.05	0.06	0.1	0.02	0.07	0.08	2.78	0.39
	75	3	0.35	0.43	0.37	0.57	-0.38	-0.72	-0.8	62.37	-2.58		0.03	0.05	0.02	0.21	0.11	0.28	11.28	3.86
	76	1	0.4	0.82	0.8	0.85	-0.06	0.13	0.12	-5.11	2		0.09	0.1	0.08	0.19	0.1	0.07	2.23	1.08
A	76	2	0.67	0.89	0.84	0.73	0.1	-0.09	-0.25	13.9	1.09		0.35	0.29	0.42	0.14	0.05	0.09	1.57	1.16
	76	3	0.32	0.3	0.43	0.36	-0.39	-0.67	-0.57	29.52	2.23		0.08	0.07	0.04	0.06	0.11	0.09	15.46	0.93
	77	1	0.82	0.92	0.82	1.24	0.06	0.12	-0.04	1.98	-1.48		0.09	0.05	0.07	0.1	0.09	0.12	3.82	1.05
C	77	2	0.91	1.19	1.14	0.91	0.04	-0.03	-0.05	3.27	2.22		0.29	0.2	0.33	0.1	0.06	0.07	1.68	1.41
	77	3	0.8	0.75	0.63	1	0.05	0.2	-0.02	0.16	0.04		0.09	0.05	0.08	0.06	0.11	0.12	5.53	0.75
U	78	2	1.04	1.12	1.32	0.94	0.05	-0.07	-0.15	8.24	0		0.02	0.07	0.12	0.07	0.06	0.02	0.21	0.42
A	79	1	0.95	1.14	1.02	1.2	0.06	0.08	0	0.82	-2.46		0.05	0.04	0.05	0.04	0.05	0.1	1.58	0.81
	79	2	1.03	1.29	1.47	1.05	0.12	-0.02	-0.2	11.68	0.43		0.04	0.07	0.08	0.07	0.07	0.07	3.18	0.27
	79	3	0.63	0.83	0.77	1.06	-0.04	0.02	-0.12	3.03	-0.43		0.02	0.04	0.07	0.03	0.04	0.07	4.03	0.36
G	80	3	0.53	0.98	1.08	0.77	-0.23	-0.39	-0.55	30.67	-2.41		0.06	0.07	0.07	0.06	0.09	0.04	2.69	0.38
U	81	2	0.6	1.05	1.14	0.9	-0.11	-0.21	-0.26	10.69	0.31		0.04	0.07	0.08	0.04	0.09	0.07	0.1	0.36
C	82	3	0.6	1.13	1.26	0.77	-0.27	-0.19	-0.3	9.92	1.02		0.06	0.05	0.06	0.14	0.07	0.06	6.44	0.41
G	83	1	0.2	0.37	0.41	0.16	-0.72	-0.45	-0.72	19.48	5.4		0.02	0.03	0.08	0.22	0.05	0.25	42.06	0.92
	83	2	0.99	1.41	1.28	1.15	-0.1	0.02	-0.09	1.62	-0.08		0.03	0.05	0.05	0.05	0.04	0.04	4.04	0.62
	83	3	0.67	1.1	0.87	0.92	-0.14	-0.16	-0.14	3.37	1.47		0.04	0.04	0.05	0.04	0.04	0.02	1.36	0.43
C	84	2	0.63	1.17	1.25	1.03	-0.04	-0.06	-0.15	5.79	-0.59		0.02	0.05	0.07	0.02	0.06	0.05	1.78	0.49
G	85	3	0.63	1.2	1.41	0.93	-0.15	-0.14	-0.26	9.37	1.24		0.04	0.06	0.1	0.02	0.08	0.04	3.18	1.06
U	86	1	0.92	1.15	1.07	1.15	-0.03	-0.04	-0.09	3.33	-0.42		0.04	0.08	0.07	0.04	0.03	0.02	0.22	0.52
	86	2	0.96	1.17	1.06	1.29	0.01	0.11	-0.03	1.36	-1.48		0.05	0.05	0.07	0.06	0.05	0.05	3.82	0.59
	86	3	0.61	1.05	1.17	1.01	-0.15	-0.09	-0.3	10.31	0.3		0.02	0.05	0.08	0.04	0.07	0.08	7.95	0.39
C	87	2	0.81	1.32	1.37	1.15	-0.07	-0.06	-0.12	3.56	-0.21		0.02	0.04	0.08	0.02	0.06	0.04	1.39	0.21

## Sheet: DPM
Double Point Mutation
Pos1	Pos2	Mutation	S(19)	S(23)	S(28)	S_m,T	∆G(19) / kcal mol-1	∆G(23) / kcal mol-1	∆G(28) / kcal mol-1	∆H / kcal mol-1	∆T / K		Err S(Conc)			Err ∆G(T)			Err ∆H	Err ∆T
		(1: G<>C, A<>U --- 2: G<>A, U<>C --- 3: G<>U, A<>C)
2	86	1	0.38	0.25	0	0.16	NaN	-0.4	NaN	NaN	7.57		0.22	0.03	0	NaN	-0.07	NaN	NaN	1.48
5	83	1	0.16	0.06	0	0.28	NaN	NaN	NaN	NaN	NaN		0.2	0.19	0.05	NaN	NaN	NaN	NaN	NaN
9	79	1	0.44	0.52	0.39	0.61	0.05	-0.16	-0.1	18.04	-0.33		0.03	0.02	0.03	-0.1	-0.08	-0.09	5.8	0.99
14	77	1	0.35	0.21	0	0.26	NaN	-0.78	NaN	NaN	8.03		0.14	0.04	0.02	NaN	-0.24	NaN	NaN	0.88
17	74	1	0.92	0.41	0	0.45	-0.07	-0.22	NaN	NaN	3.13		0.12	0.02	0.03	-0.13	-0.09	NaN	NaN	2.04
19	72	1	0.94	0	0	0.19	NaN	NaN	NaN	NaN	9.82		0.66	0.01	0.01	NaN	NaN	NaN	NaN	3.84
20	71	1	0.37	0.25	0.07	0.34	NaN	-0.4	NaN	NaN	4.6		0.13	0.02	0.05	NaN	-0.19	NaN	NaN	1.82
22	69	1	0.65	0.58	0.05	0.29	-1.94	-0.55	NaN	NaN	-0.4		0.23	0.42	0.1	-0.14	-0.12	NaN	NaN	1.68
25	34	1	0	0	0	0	NaN	NaN	NaN	NaN	NaN		0.01	0.01	0.01	NaN	NaN	NaN	NaN	NaN
26	33	1	0	0	0	0	NaN	NaN	NaN	NaN	NaN		0.01	0.01	0.01	NaN	NaN	NaN	NaN	NaN
27	32	1	0	0	0	0	NaN	0	NaN	NaN	NaN		0.01	0.01	0.01	NaN	NaN	NaN	NaN	NaN
28	66	1	0	0	0	0	NaN	NaN	NaN	NaN	12.84		0.01	0.18	0.01	NaN	NaN	NaN	NaN	0.47
32	56	1	0	0	0	0	NaN	NaN	NaN	NaN	NaN		0.01	0.01	0.01	NaN	NaN	NaN	NaN	NaN
33	55	1	0.45	0.32	0.14	0.25	-1.49	-0.9	NaN	NaN	1.31		0.09	0.02	0.07	-0.09	-0.1	NaN	NaN	3.93
34	52	1	0.22	0.42	0.01	0.58	NaN	-0.48	NaN	NaN	-2.72		0.22	0.04	0.08	NaN	-0.06	NaN	NaN	0.38
35	50	1	0.79	0.63	0.44	1.04	-0.27	-0.32	-0.72	28.03	-1.03		0.05	0.03	0.16	-0.03	-0.04	-0.07	13.09	1.79
35	51	1	0.33	0.32	0	0.34	NaN	0.1	NaN	NaN	3.44		0.06	0.01	0.05	NaN	-0.08	NaN	NaN	0.89
36	49	1	1.12	0.87	0.65	1.09	-0.05	-0.01	-0.48	11.83	-1.02		0.07	0.05	0.15	-0.07	-0.04	-0.24	11.29	0.6
37	48	1	1.18	0.86	0.62	1.05	-0.02	-0.05	-0.38	11.74	-0.22		0.09	0.06	0.14	-0.04	-0.04	-0.29	6.19	0.48
38	47	1	1.2	0.95	0.83	1.04	0.02	0.03	-0.38	12	-0.08		0.05	0.04	0.09	-0.02	-0.08	-0.2	7.65	0.42
39	46	1	0.73	0.7	0.67	0.65	-0.05	-0.08	-0.32	14.14	2.06		0.04	0.04	0.06	-0.05	-0.09	-0.11	4.14	0.32
40	45	1	0.72	0.62	0.6	0.79	0.02	0	-0.46	17.63	0.98		0.04	0.04	0.08	-0.05	-0.11	-0.14	9.26	0.28
52	77	1	0.01	0	0	0	NaN	NaN	NaN	NaN	NaN		0.06	0.01	0.01	NaN	NaN	NaN	NaN	NaN
53	76	1	0	0	0	0	NaN	NaN	NaN	NaN	NaN		0.01	0.01	0.01	NaN	NaN	NaN	NaN	NaN
54	75	1	0.16	0.42	0.24	0	-1.34	-0.83	-0.85	0	NaN		0.05	0.07	0.05	-0.27	-0.16	-0.22	54.99	NaN
60	71	1	0	0	0	0	NaN	NaN	NaN	NaN	NaN		0.01	0.01	0.01	NaN	NaN	NaN	NaN	NaN
61	70	1	0.02	0.17	0.04	0.04	NaN	NaN	NaN	NaN	NaN		0.04	0.02	0.05	NaN	NaN	NaN	NaN	NaN
62	69	1	0	0	0	0	NaN	NaN	NaN	NaN	NaN		0.01	0.01	0.01	NaN	NaN	NaN	NaN	NaN
2	86	2	0.95	1.04	1.13	0.88	0.1	-0.05	-0.28	14.63	0.16		0.03	0.05	0.1	-0.06	-0.07	-0.12	2.79	0.26
5	83	2	0.4	0	0	0.08	NaN	NaN	NaN	NaN	0.84		0.09	0.02	0.01	NaN	NaN	NaN	NaN	8.57
6	82	2	0.81	1.15	1.31	0.9	0.08	0.01	-0.12	10.11	0.1		0.04	0.04	0.08	-0.03	-0.07	-0.07	1.24	0.85
9	79	2	1.1	1.3	1.49	0.94	0.03	-0.02	-0.15	10.59	0.8		0.04	0.05	0.06	-0.07	-0.06	-0.08	1.58	0.17
14	77	2	0.34	0	0	0	NaN	NaN	NaN	NaN	NaN		0.35	0.01	0.01	NaN	NaN	NaN	NaN	NaN
17	74	2	0.29	0	0	0.18	NaN	NaN	NaN	NaN	12.66		0.19	0.01	0.01	NaN	NaN	NaN	NaN	1.51
19	72	2	0.47	0.18	0	0.17	NaN	NaN	NaN	NaN	-3.89		0.08	0.03	0.01	NaN	NaN	NaN	NaN	2.1
20	71	2	0.56	1.03	0.62	0.96	NaN	-0.19	-0.32	NaN	-1.19		0.42	0.02	0.05	NaN	-0.07	-0.14	NaN	0.42
22	69	2	0.22	0.77	0.26	0.56	NaN	-0.6	NaN	NaN	-5.55		0.22	0.03	0.06	NaN	-0.06	NaN	NaN	0.17
25	34	2	0	0	0	0	NaN	NaN	NaN	NaN	NaN		0.01	0.01	0.01	NaN	NaN	NaN	NaN	NaN
26	33	2	0.07	0	0	0	-0.1	NaN	NaN	NaN	NaN		0.02	0.01	0.01	-0.15	NaN	NaN	NaN	NaN
27	32	2	0.04	0	0	0	NaN	NaN	NaN	NaN	NaN		0.02	0.01	0.01	NaN	NaN	NaN	NaN	NaN
28	66	2	0	0	0	0	NaN	NaN	NaN	NaN	NaN		0.01	0.01	0.01	NaN	NaN	NaN	NaN	NaN
32	56	2	0	0	0	0	NaN	NaN	NaN	NaN	NaN		0.01	0.01	0.01	NaN	NaN	NaN	NaN	NaN
33	55	2	0.31	0.14	0.03	0.16	-1.91	-1.39	NaN	NaN	0.51		0.07	0.05	0.09	-0.16	-0.16	NaN	NaN	9.6
34	52	2	0.1	0.08	0	0.16	NaN	-1.33	NaN	NaN	8.08		0.19	0.03	0.01	NaN	-0.23	NaN	NaN	4.05
35	50	2	0.69	0.51	0.2	0.73	-0.59	-0.48	-1.19	32.71	-0.87		0.03	0.04	0.19	-0.05	-0.03	-0.16	46.6	2.14
35	51	2	0.42	0.55	0.27	0.64	NaN	0.47	NaN	NaN	3.33		0.06	0.02	0.08	NaN	-0.06	NaN	NaN	0.75
36	49	2	1.1	0.94	0.85	1.19	0.25	0.22	-0.03	8.38	0.69		0.05	0.06	0.11	-0.08	-0.06	-0.13	3.13	0.79
37	48	2	1.23	0.93	0.87	1.04	-0.01	0.04	-0.31	11.47	0.28		0.05	0.04	0.06	-0.03	-0.07	-0.15	6.73	0.37
38	47	2	1.2	0.93	0.78	1.03	0.08	0.02	-0.37	16.27	0.3		0.06	0.05	0.12	-0.03	-0.09	-0.09	6.36	0.83
39	46	2	0.89	0.92	0.21	0.96	0	-0.07	NaN	NaN	0.12		0.04	0.05	0.46	-0.06	-0.13	NaN	NaN	0.67
40	45	2	0.41	0.61	0.64	0.38	-0.2	-0.01	0	7.59	2.53		0.04	0.04	0.04	-0.18	-0.04	-0.05	2.3	0.49
52	77	2	0	0	0	0.03	NaN	NaN	NaN	NaN	NaN		0.01	0.01	0.01	NaN	NaN	NaN	NaN	NaN
53	76	2	0	0	0	0	NaN	NaN	NaN	NaN	NaN		0.01	0.01	0.01	NaN	NaN	NaN	NaN	NaN
54	75	2	0.46	0.65	0.59	0	0.09	0.13	-0.3	27.86	-1.25		0.17	0.32	0.43	-0.06	-0.09	-0.04	10.48	7.32
60	71	2	0	0	0	0.03	NaN	NaN	NaN	NaN	NaN		0.04	0.01	0.01	NaN	NaN	NaN	NaN	NaN
61	70	2	0.04	0.03	0	0.09	-0.55	-0.36	0	NaN	NaN		0.11	0.16	0.11	-0.15	-0.19	0	NaN	NaN
62	69	2	0.08	0	0	0.05	NaN	NaN	NaN	NaN	NaN		0.04	0.02	0.04	NaN	NaN	NaN	NaN	NaN
1	87	3	0.68	1.11	1.18	1.02	0.01	-0.06	-0.14	10.51	0.01		0.03	0.04	0.04	-0.04	-0.05	-0.04	0.62	0.22
2	86	3	0	0	0	0	NaN	NaN	NaN	NaN	0		0.06	0.01	0.01	NaN	NaN	NaN	NaN	0
3	85	3	0.84	1.21	1.27	1.02	0.07	-0.07	-0.13	10.92	0.3		0.03	0.04	0.09	-0.05	-0.06	-0.07	0.14	0.25
4	84	3	0.9	1.27	1.34	0.95	0.05	-0.06	-0.21	13.15	0.23		0.04	0.05	0.06	-0.05	-0.07	-0.02	1.27	0.22
5	83	3	0.76	1.17	1.23	0.98	0.03	-0.09	-0.2	12.35	-0.34		0.03	0.04	0.05	-0.06	-0.07	-0.04	0.71	0.24
7	81	3	1.08	1.15	1.33	0.81	0.06	0.01	-0.18	10.87	0.04		0.04	0.05	0.09	-0.05	-0.06	-0.12	2.84	0.4
8	80	3	0.66	1.04	1.22	0.86	-0.08	-0.05	-0.23	10.5	0.27		0.03	0.04	0.08	-0.04	-0.06	-0.1	3.62	0.47
9	79	3	0.53	0.73	0.66	0.67	-0.19	-0.16	-0.14	13.59	0.94		0.02	0.06	0.03	-0.15	-0.07	-0.04	0.87	0.67
14	77	3	0.43	0.25	0	0.35	NaN	-0.24	NaN	NaN	6.84		0.11	0.09	0.01	NaN	-0.13	NaN	NaN	1.14
17	74	3	0.66	0.53	0.19	0.6	NaN	-0.13	NaN	NaN	3.01		0.13	0.04	0.06	NaN	-0.08	NaN	NaN	0.71
19	72	3	0	0	0	0.01	NaN	NaN	NaN	NaN	NaN		0.15	0.01	0.01	NaN	NaN	NaN	NaN	NaN
20	71	3	0.42	0.26	0	0.28	NaN	-0.8	NaN	NaN	1.09		0.14	0.03	0.12	NaN	-0.11	NaN	NaN	1.98
22	69	3	0	0	0	0	NaN	NaN	NaN	NaN	NaN		0.01	0.01	0.01	NaN	NaN	NaN	NaN	NaN
25	34	3	0.11	0	0	0.03	-1.03	NaN	NaN	NaN	NaN		0.02	0	0.03	-0.15	NaN	NaN	NaN	NaN
26	33	3	0	0	0	0	NaN	NaN	NaN	NaN	NaN		0.02	0.01	0.01	NaN	NaN	NaN	NaN	NaN
27	32	3	0	0	0	0	NaN	NaN	NaN	NaN	NaN		0.01	0.01	0.01	NaN	NaN	NaN	NaN	NaN
28	66	3	0	0	0	0	NaN	NaN	NaN	NaN	NaN		0.01	0.01	0.01	NaN	NaN	NaN	NaN	NaN
32	56	3	0	0	0	0	NaN	NaN	NaN	NaN	NaN		0.06	0.01	0.01	NaN	NaN	NaN	NaN	NaN
33	55	3	0.3	0	0	0.04	-1.86	NaN	NaN	NaN	NaN		0.09	0.02	0.01	-0.15	NaN	NaN	NaN	NaN
34	52	3	0.5	0.46	0.17	0.58	NaN	-0.18	NaN	NaN	-2.19		0.05	0.03	0.06	NaN	-0.07	NaN	NaN	0.3
35	50	3	1.08	0.86	0.77	0.97	-0.23	-0.34	-0.58	23.96	-1.57		0.07	0.05	0.04	-0.02	-0.08	-0.07	4.9	0.24
35	51	3	0.49	0.59	0.16	0.61	NaN	-0.44	NaN	NaN	2.26		0.04	0.03	0.12	NaN	-0.03	NaN	NaN	0.74
36	49	3	0.33	0.54	0.58	0.38	-0.09	-0.28	-0.34	28.14	0.81		0.03	0.02	0.03	-0.16	-0.08	-0.05	2.7	1.29
37	48	3	1.28	1.11	1.05	1.16	0.13	-0.05	-0.1	10.69	-0.29		0.06	0.05	0.06	-0.05	-0.07	-0.04	0.36	0.24
38	47	3	0.61	0.93	0.85	0.83	0	0.05	0.03	10.81	0.71		0.03	0.04	0.04	-0.14	-0.05	-0.08	0.41	0.65
39	46	3	1.19	0.99	0.77	1.11	0.01	-0.05	-0.53	17.43	0.77		0.05	0.05	0.14	-0.05	-0.07	-0.17	10.93	0.38
40	45	3	0.88	0.65	0.56	0.92	-0.02	-0.08	-0.21	11.48	0.44		0.04	0.05	0.1	-0.05	-0.11	-0.15	1.74	0.28
52	77	3	0.17	0.2	0.1	0.13	-0.69	-0.46	-0.77	26.64	NaN		0.09	0.09	0.14	-0.04	-0.09	-0.23	30.07	NaN
53	76	3	0	0	0	0.01	NaN	NaN	NaN	NaN	NaN		0.04	0.01	0.01	NaN	NaN	NaN	NaN	NaN
54	75	3	0	0	0	0	NaN	NaN	NaN	NaN	NaN		0.01	0.01	0.01	NaN	NaN	NaN	NaN	NaN
60	71	3	0	0	0	0	NaN	NaN	NaN	NaN	NaN		0.01	0.01	0.01	NaN	NaN	NaN	NaN	NaN
61	70	3	0.2	0.56	0.52	0.39	0.31	-0.59	-0.26	39.35	1.28		0.03	0.04	0.09	-0.23	-0.1	-0.18	32.73	1.51
62	69	3	0	0	0	0	NaN	NaN	NaN	NaN	NaN		0.01	0.01	0.01	NaN	NaN	NaN	NaN	NaN
0	0	0	1	1	1	1	0	0	0	11.66	0		0.05	0.05	0.05	0.04	0.04	0.04	0.93	0.23

## Sheet: Figure 6
Optimization		S_m,T /WT	∆G(23) /kcal mol-1	∆T / K		Err S_m,T	∆G Err	∆T Err
U18C, U21A		1.11	0.02	2.14		0.02	0.02	0.15
U18C, U21G		1.15	-0.03	1.47		0.05	0.02	0.17
U18C, U70G		1.12	0.01	1.72		0.02	0.02	0.1
U18C, A75U		1.12	-0.02	1.66		0.04	0.02	0.13
U21A, A75U		1.05	0	1.69		0.03	0.03	0.16
U21G, A75U		0.86	-0.01	1.95		0.03	0.05	0.15
U70G, A75U		1.21	0.09	1.95		0.02	0.03	0.1
U18C, U21A, A75U		1.25	-0.05	2		0.03	0.03	0.21
U18C, U21G, A75U		0.97	-0.04	1.96		0.09	0.03	0.32
U18C, U70G, A75U		1.16	0.06	2.29		0.06	0.01	0.1
U18C, U21A, A75U, T50D		1.62	0.61	4.49		0.03	0.05	0.1
U18C, U21G, A75U, T50D		1.11	0.58	5		0.05	0.07	0.11
U18C, U70G, A75U, T50D		0.54	0.62	5.46		0.04	0.08	0.39
T50D		1.32	0.55	2.79		0.02	0.04	0.21
G36AC49U, T50D		1.22	0.56	2.81		0.08	0.03	0.19
wt		1	0	0.38		0.03	0.02	0.18
Control		-0.01	NaN	NaN		0.01	NaN	NaN
U42C, T50D		1	0.61	2.23		0.03	0.04	0.6
G39UC46A, U42C		0.94	0.01	0.74		0.04	0.03	0.31
G39UC46A, T50D		1.14	0.55	2.8		0.02	0.03	0.19
No Knob		1.05	0.04	1.92		0.03	0.02	0.08
No Knob, T50D		NaN	-0.28	NaN		NaN	0.13	NaN
No Knob, U18C, U70G		1.12	0.11	2.73		0.03	0.04	0.18
No Knob, U18C, U70G,T50D		NaN	-0.23	NaN		NaN	0.07	NaN
GC(GAAA)GC-Loop		1.48	-0.01	-0.21		0.4	0.03	0.22
UC(GAAA)GA-Loop		0.84	-0.03	0.25		0.18	0.01	0.14
CC(GAAA)GG-Loop		0.81	-0.02	0.9		0.07	0.03	0.2
AC(GAAA)GU-Loop		1.05	-0.03	-0.31		0.02	0.03	0.12
GC(GUGA)GC-Loop		0.51	-0.02	1.1		0.04	0.02	0.4
UC(GUGA)GA-Loop		0.48	0.03	1.49		0.03	0.05	0.45
CC(GUGA)GG-Loop		NaN	-0.09	NaN		NaN	0.02	NaN
AC(GUGA)GU-Loop		1.14	-0.01	-0.11		0.04	0.01	0.08
A12G, A15G, U18C, U21A, A75U, G36AC49U		0.83	0.16	0.82		0.06	0.02	0.15
A12G, A15G, U18C, U21A, A75U, G36AC49U, T50D		1.03	0.4	1.06		0.04	0.01	0.18
C43T, G44T		0.82	-0.02	0.68		0.02	0.03	0.4
TTCG41-44CCTT		0.52	-0.17	1.13		0.03	0.1	0.76
T21A_A23C		0.74	-0.62	-2.68		0.07	0.04	0.69
T21A_A23C_G44T_A67T_A75T		0.01	NaN	NaN		0.02	NaN	NaN
T41C_T50C		1.07	0.54	3.03		0.02	0.03	0.15
C43T_T50C		0.72	0.47	3.53		0.05	0.05	0.22
C49A_T50C		0.76	0.51	4.24		0.03	0.05	0.45
C5T_A75T		0.41	-0.14	4.12		0.01	0.05	0.27
A67T_A75T		0.1	NaN	NaN		0.02	NaN	NaN
C37A-G48T, TTCG41-44CCTT		0.43	-0.5	0.96		0.01	0.11	0.72
C5T_C37A-G48T_TTCG41-44CCTT		0.31	-0.49	-0.58		0.01	0.08	0.4
C5T_TTCGT41-44_50CCTTC		0.54	0.02	2.19		0.02	0.02	0.41
C5T_TTCG41-44CCTT		0.59	-0.08	1.64		0.05	0.08	2.77

## Sheet: Figure 4
	S(19)	S(23)	S(28)	∆G(19) / kcal mol-1	∆G(23) / kcal mol-1	∆G(28) / kcal mol-1	∆H / kcal mol-1	∆T / K
Top 10% of signal S vs free energy G
U50C	1.21626	1.32438	0.888888	0.646225	0.67294	0.414337	-4.96765	-0.32
G36A-C49U	1.10387	1.06168	0.847194	0.253935	0.224986	-0.0274936	8.38356	0.69
C49A	1.18056	1.37167	1.00522	0.308336	0.204067	-0.0549392	5.24504	-3.5
U21G	1.07678	1.02888	1.12934	0.203924	0.203939	0.0820511	0.601769	0.58
U70G	0.991027	1.21378	1.18184	0.303645	0.189942	0.115361	0.935372	0.99
A75U	1.12216	1.30201	1.30238	0.106679	0.14244	0.202099	-4.68514	-0.11
C43U	1.1215	1.307	0.803661	0.203924	0.126451	0.00932606	3.21252	-2
C77G	0.818515	1.07598	0.818568	0.0595211	0.117019	-0.0374204	1.97501	-1.48
U86C	0.957659	1.23184	1.06161	0.00863531	0.105355	-0.0338148	1.35917	-1.48
U13G	1.02495	1.06644	1.30812	-0.0112061	0.0974281	-0.310231	13.4505	0.87
A79U	0.949317	1.17161	1.02143	0.0633323	0.0847811	-0.00243026	0.817096	-2.46
U41C	0.947982	1.19005	0.664641	0.180783	0.0552086	-0.0802307	6.65823	-1.04
G44G	1.08079	1.29884	0.814679	0.230572	0.0498808	-0.113024	8.97793	-1.59
A12G	0.992506	1.14287	1.35667	0.00299659	0.0471256	-0.167726	6.60438	0.38
C37U-G48A	1.23007	0.98802	0.865224	-0.0126318	0.0388366	-0.31124	11.4735	0.28
U38A-A47U	1.20403	0.994758	0.829395	0.0177959	0.0321555	-0.379373	11.995	-0.08
A67U	1.01672	1.15537	0.870417	0.00583137	0.0281864	-0.102389	5.01245	-1.86
C5G	0.937638	1.10182	0.947218	-0.0769517	0.0248825	-0.0806565	1.91956	0.23
G83A	0.986021	1.28332	1.28132	-0.0962612	0.0237539	-0.0883891	1.62399	-0.08
U21A	1.36166	1.19475	0.959248	-0.116316	0.0220837	-0.0823311	0.162397	0.84
U38C-A47G	1.19862	0.982739	0.776922	0.0790995	0.0217843	-0.374156	16.2696	0.3
A7C-U81G	1.07864	0.9835	1.33286	0.0584252	0.0114323	-0.180632	10.8684	0.04
G6A-C82U	0.806223	1.02453	1.31113	0.0766292	0.0104711	-0.11742	10.1057	0.1
U18C	1.06341	1.10427	1.41931	0.0743796	0.010151	-0.0922559	5.80779	1.3
C46U	0.921798	0.998053	0.621815	-0.00615845	0.00521226	-0.244915	4.77759	-0.35
G36C-C49G	1.11549	0.98463	0.650248	-0.0547242	-0.00578967	-0.475658	11.8311	-1.02
A79G	1.02996	1.16893	1.47363	0.117174	-0.017964	-0.203777	11.6843	0.43
A15G	1.03677	1.10668	1.31783	-0.0162103	-0.0234293	-0.230724	9.49487	0.75
A2C	0.976011	1.11623	0.801069	-0.0135547	-0.0240461	-0.0795001	3.23156	-0.14
U9C-A79G	1.09546	1.11849	1.49467	0.0279202	-0.0247877	-0.149491	10.5883	0.8
A75G	0.943431	1.04548	1.29264	0.0352048	-0.0264438	-0.168319	7.57519	2.23
U42C	1.23795	1.33253	0.970551	-0.00954739	-0.0273286	-0.216253	9.68965	-1.66
Last 10% of signal S vs free energy G
C33U-G55A	0.31345	0.152535	0.0267098	-1.91427	-1.38705	0	0	0.51
C34U-G52A	0.0986426	0.118902	0	0	-1.32974	0	0	8.08
U18G	0.0146017	0.131579	0	0	-1.25896	0	0	10.69
C69U	0.26394	0.267594	0	-0.116569	-1.07286	0	0	-8.15
G20G	0.157163	0.152898	0.0178231	0	-1.05716	0	0	7.63
A23G	0.215126	0.17053	0.172675	-0.98036	-0.987507	-1.18401	85.1356	8.44
G31A	0.332344	0.358791	0.096569	-0.854448	-0.932699	0	0	-6.44
C33G-G55C	0.45103	0.283744	0.143936	-1.48895	-0.899884	0	0	1.31
C34U	0.1977	0.191179	0.198565	-1.06821	-0.887449	-1.12306	69.6156	0
A23U	0.733426	0.614503	0.269291	-0.716405	-0.876753	-0.787579	48.8699	-3.58
U54A-A75U	0.157496	0.211377	0.242395	-1.3441	-0.828566	-0.847646	2.92541e-09	0
A59G	0.469153	0.364977	0.438125	-0.671616	-0.815916	-0.724663	33.3751	0
G36G	0.150823	0.106318	0.0657836	0	-0.808175	0	0	0
U58A	0.433458	0.374121	0.201801	-0.860305	-0.806703	0	0	1.98
A35C	0.0236912	0.0581863	0.0473123	0	-0.80476	0	0	0
G20G-C71A	0.418907	0.270483	0	0	-0.796968	0	0	1.09
U54A	0.574939	0.555016	0.460362	-0.813068	-0.793431	-0.506346	-3.48461	5.49
U65C	0.699057	0.611666	0.36586	-0.628776	-0.791371	-0.729925	33.7486	-7.77
C46A	0.282292	0.388938	0.183092	-0.807874	-0.784108	0	0	3.32
G14C-C77G	0.345249	0.235005	0	0	-0.783951	0	0	8.03
U65A	0.560497	0.418155	0.283411	-0.817773	-0.746413	-1.01087	51.7411	-3.3
C40A	0.304862	0.37635	0.23162	-0.7482	-0.743641	0	0	1.16
A75C	0.351698	0.497459	0.370073	-0.375022	-0.723297	-0.804066	62.3719	-2.58
G45A	0.317482	0.206775	0.114192	-0.645359	-0.720853	0	0	-3.51
C72U	0.438465	0.541334	0.744329	-0.811826	-0.68833	-0.925455	35.9122	0
A61U	0.370786	0.376941	0.215807	-0.661907	-0.674075	-0.772238	35.2075	-0.15
A76C	0.323335	0.329481	0.430348	-0.393924	-0.67364	-0.565881	29.5206	2.23
A59C	0.52099	0.518689	0.392044	-0.796602	-0.670639	0	0	3.02
A61G	0.36616	0.301432	0.219722	-0.599721	-0.651897	-0.983536	61.2216	0.47
A24C	0.722749	0.630731	0.627698	-0.497838	-0.645462	-0.681751	36.1137	-2.54
G68A	0.525211	0.42048	0.292623	-0.396194	-0.629582	0	0	-3.49
G73C	0.208549	0.376701	0.384332	-0.213234	-0.627473	-0.635474	41.1019	4.21
Top 10% of signal S vs enthalpy H
C5U	1.06515	1.09909	0.839679	-0.350925	-0.0454011	-0.0511186	-5.16982	-0.05
U50C	1.21626	1.32438	0.888888	0.646225	0.67294	0.414337	-4.96765	-0.32
A75U	1.12216	1.30201	1.30238	0.106679	0.14244	0.202099	-4.68514	-0.11
U21A	1.36166	1.19475	0.959248	-0.116316	0.0220837	-0.0823311	0.162397	0.84
U21G	1.07678	1.02888	1.12934	0.203924	0.203939	0.0820511	0.601769	0.58
A79U	0.949317	1.17161	1.02143	0.0633323	0.0847811	-0.00243026	0.817096	-2.46
U70G	0.991027	1.21378	1.18184	0.303645	0.189942	0.115361	0.935372	0.99
U86C	0.957659	1.23184	1.06161	0.00863531	0.105355	-0.0338148	1.35917	-1.48
G83A	0.986021	1.28332	1.28132	-0.0962612	0.0237539	-0.0883891	1.62399	-0.08
C5G	0.937638	1.10182	0.947218	-0.0769517	0.0248825	-0.0806565	1.91956	0.23
C77G	0.818515	1.07598	0.818568	0.0595211	0.117019	-0.0374204	1.97501	-1.48
C43U	1.1215	1.307	0.803661	0.203924	0.126451	0.00932606	3.21252	-2
A2C	0.976011	1.11623	0.801069	-0.0135547	-0.0240461	-0.0795001	3.23156	-0.14
C77U	0.909431	1.04809	1.13523	0.0442717	-0.0330852	-0.0497575	3.27271	2.22
U86A	0.922289	1.15298	1.07133	-0.0289368	-0.039857	-0.088269	3.32875	-0.42
G83G	0.668359	1.01066	0.866204	-0.136295	-0.155125	-0.144332	3.36946	1.47
C87U	0.813434	1.23167	1.36846	-0.0687739	-0.0620286	-0.115095	3.56477	-0.21
A67C	0.950651	1.17635	0.800421	0.0692451	-0.069778	-0.0483654	4.05993	-1.75
C46U	0.921798	0.998053	0.621815	-0.00615845	0.00521226	-0.244915	4.77759	-0.35
A67U	1.01672	1.15537	0.870417	0.00583137	0.0281864	-0.102389	5.01245	-1.86
C49A	1.18056	1.37167	1.00522	0.308336	0.204067	-0.0549392	5.24504	-3.5
C84U	0.627552	1.10152	1.24918	-0.0419957	-0.0634421	-0.149904	5.78683	-0.59
U18C	1.06341	1.10427	1.41931	0.0743796	0.010151	-0.0922559	5.80779	1.3
A12G	0.992506	1.14287	1.35667	0.00299659	0.0471256	-0.167726	6.60438	0.38
U41C	0.947982	1.19005	0.664641	0.180783	0.0552086	-0.0802307	6.65823	-1.04
A75G	0.943431	1.04548	1.29264	0.0352048	-0.0264438	-0.168319	7.57519	2.23
U78C	1.04138	1.033	1.32084	0.052472	-0.0721306	-0.149991	8.24004	0
G36A-C49U	1.10387	1.06168	0.847194	0.253935	0.224986	-0.0274936	8.38356	0.69
G44G	1.08079	1.29884	0.814679	0.230572	0.0498808	-0.113024	8.97793	-1.59
G85G	0.62615	1.06346	1.4096	-0.153003	-0.139487	-0.262701	9.37129	1.24
A15G	1.03677	1.10668	1.31783	-0.0162103	-0.0234293	-0.230724	9.49487	0.75
U42C	1.23795	1.33253	0.970551	-0.00954739	-0.0273286	-0.216253	9.68965	-1.66
Last 10% of signal S vs enthalpy H
A23G	0.215126	0.17053	0.172675	-0.98036	-0.987507	-1.18401	85.1356	8.44
C34U	0.1977	0.191179	0.198565	-1.06821	-0.887449	-1.12306	69.6156	0
A75C	0.351698	0.497459	0.370073	-0.375022	-0.723297	-0.804066	62.3719	-2.58
A61G	0.36616	0.301432	0.219722	-0.599721	-0.651897	-0.983536	61.2216	0.47
G44A	0.831061	0.725	0.367079	-0.231724	-0.299577	-1.02442	52.0346	-0.42
U65A	0.560497	0.418155	0.283411	-0.817773	-0.746413	-1.01087	51.7411	-3.3
A23U	0.733426	0.614503	0.269291	-0.716405	-0.876753	-0.787579	48.8699	-3.58
A47U	0.720092	0.567771	0.17568	-0.518806	-0.411004	-1.21272	44.0058	0.27
G73C	0.208549	0.376701	0.384332	-0.213234	-0.627473	-0.635474	41.1019	4.21
A61C-U70G	0.196871	0.472574	0.522056	0.314836	-0.592797	-0.257617	39.3541	1.28
A24C	0.722749	0.630731	0.627698	-0.497838	-0.645462	-0.681751	36.1137	-2.54
C72U	0.438465	0.541334	0.744329	-0.811826	-0.68833	-0.925455	35.9122	0
A61U	0.370786	0.376941	0.215807	-0.661907	-0.674075	-0.772238	35.2075	-0.15
U65C	0.699057	0.611666	0.36586	-0.628776	-0.791371	-0.729925	33.7486	-7.77
G68G	0.856299	0.780919	1.06934	-0.415133	-0.417769	-0.656102	33.7001	-6.02
A59G	0.469153	0.364977	0.438125	-0.671616	-0.815916	-0.724663	33.3751	0
A35G-U50C	0.693853	0.617035	0.200183	-0.585875	-0.478884	-1.18956	32.7066	-0.87
U63G	0.63032	0.58771	0.264106	-0.283995	-0.555142	-0.533768	32.3943	-7.16
A67G	0.669179	0.656922	0.65885	-0.393998	-0.458698	-0.634778	31.7887	-1.63
A76C	0.323335	0.329481	0.430348	-0.393924	-0.67364	-0.565881	29.5206	2.23
G36G-C49A	0.332678	0.46051	0.582006	-0.0902864	-0.280465	-0.336019	28.1397	0.81
U54C-A75G	0.463033	0.322981	0.587618	0.0932296	0.126004	-0.29979	27.8645	-1.25
U63C	0.603315	0.682966	0.51895	-0.383151	-0.500906	-0.577332	27.7436	-6.68
G52G-C77A	0.167768	0.165348	0.0956452	-0.685583	-0.458089	-0.768083	26.641	0
A61C	0.630653	0.783335	0.509742	-0.359685	-0.528592	-0.528498	26.5053	-3.95
A24G	0.580681	0.466594	0.55293	-0.385573	-0.407946	-0.690486	25.3549	-2.67
C71U	0.588127	0.676592	0.780372	-0.49194	-0.482229	-0.602364	25.019	-3.5
U51A	0.922199	0.55705	0.322234	-0.297335	-0.43746	-0.474756	22.6268	1.09
A2U	0.618641	0.642931	0.321464	-0.0308156	-0.291894	-0.376656	21.8383	0.8
G83C	0.200104	0.2673	0.414004	-0.723933	-0.448276	-0.717261	19.4798	5.4
U9A-A79U	0.436118	0.562799	0.387248	0.0467208	-0.161537	-0.0993039	18.0396	-0.33
C40G-G45C	0.721294	0.703932	0.598468	0.0204787	-0.00219739	-0.460573	17.6319	0.98
Top 10% of signal S vs melting temperature T of the DFHBI-RNA complex
A75G	0.943431	1.04548	1.29264	0.0352048	-0.0264438	-0.168319	7.57519	2.23
C77U	0.909431	1.04809	1.13523	0.0442717	-0.0330852	-0.0497575	3.27271	2.22
G83G	0.668359	1.01066	0.866204	-0.136295	-0.155125	-0.144332	3.36946	1.47
U18C	1.06341	1.10427	1.41931	0.0743796	0.010151	-0.0922559	5.80779	1.3
G85G	0.62615	1.06346	1.4096	-0.153003	-0.139487	-0.262701	9.37129	1.24
C82A	0.597907	0.950099	1.25842	-0.266873	-0.185641	-0.30269	9.92165	1.02
U70G	0.991027	1.21378	1.18184	0.303645	0.189942	0.115361	0.935372	0.99
U13G	1.02495	1.06644	1.30812	-0.0112061	0.0974281	-0.310231	13.4505	0.87
U21A	1.36166	1.19475	0.959248	-0.116316	0.0220837	-0.0823311	0.162397	0.84
U9C-A79G	1.09546	1.11849	1.49467	0.0279202	-0.0247877	-0.149491	10.5883	0.8
G39G-C46A	1.19241	1.04809	0.772299	0.00872085	-0.0456704	-0.531024	17.4292	0.77
A15G	1.03677	1.10668	1.31783	-0.0162103	-0.0234293	-0.230724	9.49487	0.75
G36A-C49U	1.10387	1.06168	0.847194	0.253935	0.224986	-0.0274936	8.38356	0.69
U21G	1.07678	1.02888	1.12934	0.203924	0.203939	0.0820511	0.601769	0.58
A79G	1.02996	1.16893	1.47363	0.117174	-0.017964	-0.203777	11.6843	0.43
A12G	0.992506	1.14287	1.35667	0.00299659	0.0471256	-0.167726	6.60438	0.38
U81C	0.601512	0.973891	1.14261	-0.111887	-0.207925	-0.257975	10.6931	0.31
U86G	0.610126	1.03191	1.1692	-0.146571	-0.0910211	-0.304854	10.3111	0.3
U38C-A47G	1.19862	0.982739	0.776922	0.0790995	0.0217843	-0.374156	16.2696	0.3
C3A-G85G	0.835868	1.11726	1.27183	0.0658814	-0.0717132	-0.134287	10.9194	0.3
U86G	0.610126	1.03191	1.1692	-0.146571	-0.0910211	-0.304854	10.3111	0.3
U38C-A47G	1.19862	0.982739	0.776922	0.0790995	0.0217843	-0.374156	16.2696	0.3
C3A-G85G	0.835868	1.11726	1.27183	0.0658814	-0.0717132	-0.134287	10.9194	0.3
U86G	0.610126	1.03191	1.1692	-0.146571	-0.0910211	-0.304854	10.3111	0.3
U38C-A47G	1.19862	0.982739	0.776922	0.0790995	0.0217843	-0.374156	16.2696	0.3
C3A-G85G	0.835868	1.11726	1.27183	0.0658814	-0.0717132	-0.134287	10.9194	0.3
C37U-G48A	1.23007	0.98802	0.865224	-0.0126318	0.0388366	-0.31124	11.4735	0.28
G4G-C84A	0.897562	1.11185	1.34002	0.0465947	-0.0573399	-0.214194	13.1499	0.23
C5G	0.937638	1.10182	0.947218	-0.0769517	0.0248825	-0.0806565	1.91956	0.23
A2G-U86C	0.947037	0.960097	1.12505	0.102327	-0.0507412	-0.275862	14.626	0.16
G14A	0.937021	1.06155	1.19231	-0.00531288	-0.041875	-0.258851	11.4733	0.1
G6A-C82U	0.806223	1.02453	1.31113	0.0766292	0.0104711	-0.11742	10.1057	0.1
G14A	0.937021	1.06155	1.19231	-0.00531288	-0.041875	-0.258851	11.4733	0.1
G6A-C82U	0.806223	1.02453	1.31113	0.0766292	0.0104711	-0.11742	10.1057	0.1
A7C-U81G	1.07864	0.9835	1.33286	0.0584252	0.0114323	-0.180632	10.8684	0.04
G1G-C87A	0.682636	1.06382	1.17775	0.0146814	-0.0613206	-0.14418	10.5136	0.01
U78C	1.04138	1.033	1.32084	0.052472	-0.0721306	-0.149991	8.24004	0
C5U	1.06515	1.09909	0.839679	-0.350925	-0.0454011	-0.0511186	-5.16982	-0.05
U38A-A47U	1.20403	0.994758	0.829395	0.0177959	0.0321555	-0.379373	11.995	-0.08
G83A	0.986021	1.28332	1.28132	-0.0962612	0.0237539	-0.0883891	1.62399	-0.08
Last 10% of signal S vs melting temperature T of the DFHBI-RNA complex
C69U	0.26394	0.267594	0	-0.116569	-1.07286	0	0	-8.15
U65C	0.699057	0.611666	0.36586	-0.628776	-0.791371	-0.729925	33.7486	-7.77
U63G	0.63032	0.58771	0.264106	-0.283995	-0.555142	-0.533768	32.3943	-7.16
U63C	0.603315	0.682966	0.51895	-0.383151	-0.500906	-0.577332	27.7436	-6.68
G31A	0.332344	0.358791	0.096569	-0.854448	-0.932699	0	0	-6.44
G68G	0.856299	0.780919	1.06934	-0.415133	-0.417769	-0.656102	33.7001	-6.02
G22A-C69U	0.221621	0.664393	0.255227	0	-0.60495	0	0	-5.55
A24U	0.351364	0.494385	0.44493	-0.398655	-0.453055	-0.425306	13.1377	-4.28
A61C	0.630653	0.783335	0.509742	-0.359685	-0.528592	-0.528498	26.5053	-3.95
G19A-C72U	0.468553	0.17412	0	0	0	0	0	-3.89
A23U	0.733426	0.614503	0.269291	-0.716405	-0.876753	-0.787579	48.8699	-3.58
G45A	0.317482	0.206775	0.114192	-0.645359	-0.720853	0	0	-3.51
C71U	0.588127	0.676592	0.780372	-0.49194	-0.482229	-0.602364	25.019	-3.5
G68A	0.525211	0.42048	0.292623	-0.396194	-0.629582	0	0	-3.49
U65A	0.560497	0.418155	0.283411	-0.817773	-0.746413	-1.01087	51.7411	-3.3
C34G-G52C	0.216754	0.503775	0.0144678	0	-0.476639	0	0	-2.72
A24G	0.580681	0.466594	0.55293	-0.385573	-0.407946	-0.690486	25.3549	-2.67
U9C	0.563254	0.784277	1.02149	-0.0872509	-0.148841	-0.322352	16.1832	-2.65
A75C	0.351698	0.497459	0.370073	-0.375022	-0.723297	-0.804066	62.3719	-2.58
A24C	0.722749	0.630731	0.627698	-0.497838	-0.645462	-0.681751	36.1137	-2.54
U21C	0.489342	0.620852	0.758429	-0.424867	0.0524307	-0.481182	-2.12738	-2.21
C34A-G52G	0.497431	0.522463	0.171759	0	-0.180342	0	0	-2.19
A17G	0.556845	0.710176	0.81645	-0.223502	-0.232369	-0.399757	16.8605	-1.72
A67G	0.669179	0.656922	0.65885	-0.393998	-0.458698	-0.634778	31.7887	-1.63
U54C-A75G	0.463033	0.322981	0.587618	0.0932296	0.126004	-0.29979	27.8645	-1.25
U41A	0.944833	0.744254	0.242947	-0.0126702	-0.0949149	0	0	-1.21
A17U	0.931589	0.585828	0.219985	-0.494411	-0.148045	0	0	-1.1
A35G-U50C	0.693853	0.617035	0.200183	-0.585875	-0.478884	-1.18956	32.7066	-0.87
U9A	0.848546	0.794134	0.799448	0.133766	-0.206094	-0.0598697	6.48342	-0.85
A35U	0.561852	0.61941	0.254505	-0.353382	-0.204824	0	0	-0.84
G48A	0.274817	0.253614	0.0027739	-0.605686	-0.558416	0	0	-0.82
